# Supplementary material for: Lipid-lowering drugs affect lung cancer risk via sphingolipid metabolism: a drug-target Mendelian randomization study
Source: Front Genet. 2023 Nov 16;14:1269291. doi: 10.3389/fgene.2023.1269291 (PMC10687161; doi:10.3389/fgene.2023.1269291)
Supplement: Supplementary file 1 [file Table1.XLSX]

## Sheet: Table tegend
Supplementary Table
No	Title
Table S1	Lipid-lowering drugs’ target-related lipid traits and gene position.
Table S2	Instrumental variables of lipid-lowering drugs.
Table S3	Instrumental variables of ceramide, Sphingosine-1-phosphate, and ceramidase.
Table S4	Positive control results of effect of lipid-lowering drugs on coronary heart disease.
Table S5	MR analysis of effect of lipid-lowering drugs on risk of lung cancer (overall).
Table S6	MR analysis of effect of lipid-lowering drugs on risk of lung cancer in ever-smokers.
Table S7	MR analysis of effect of lipid-lowering drugs on risk of lung cancer in never-smokers.
Table S8	MR analysis of effect of lipid-lowering drugs on risk of lung squamous cell carcinoma.
Table S9	MR analysis of effect of lipid-lowering drugs on risk of lung adenocarcinoma.
Table S10	MR analysis of effect of lipid-lowering drugs on risk of small cell lung carcinoma.
Table S11	MR analysis of effect of lipid-lowering drugs on plasma ceramide level.
Table S12	MR analysis of effect of lipid-lowering drugs on plasma sphingosine-1-phosphate level.
Table S13	MR analysis of effect of lipid-lowering drugs on plasma neutral ceramidase level.
Table S14	MR analysis of effect of lipid-lowering drugs on plasma acid ceramidase level.
Table S15	MR analysis of effect of plasma neutral ceramidase level on risk of lung cancer.
Table S16	MR analysis of effect of plasma acid ceramidase level on risk of lung cancer.
Table S17	MR analysis of effect of plasma ceramide level on risk of lung cancer.

## Sheet: Table S1
Table S1. Lipid-lowering drugs’ target-related lipid traits and gene position.
Gene Encoding Target	Chromosome	Gene Position (GRCh37.p13)	Examples of Drugs/Class	Pharmacological action	Target Groups by Primary Pharmacological Action	No. SNPs for IVs
ANGPTL3	1	63063191-63071984	Evinacumab	Inhibitor	Reduced ApoB	2
					Reduced TG	2
APOB	2	21224301-21266945	Mipomersen	Inhibitor	Reduced ApoB	60
					Reduced TG	8
					Reduced LDL	20
APOC3	11	116700623-116703788	Volanesorsen	Inhibitor	Reduced ApoB	22
					Reduced TG	10
HMGCR	5	74632993-74657941	Statins	Inhibitor	Reduced ApoB	11
					Reduced LDL	4
LPL	8	19796764-19824770	Alipogene tiparvovec	Agonist	Reduced ApoB	11
					Reduced TG	25
NPC1L1	7	44552134-44580929	Ezetimibe	Inhibitor	Reduced LDL	3
PCSK9	1	55505221-55530525	Evolocumab	Inhibitor	Reduced ApoB	31
					Reduced LDL	11
PPARA	22	46546429-46639653	Fibrates	Agonist	Reduced ApoB	NA
					Reduced TG	NA

## Sheet: Table S2
Table S2. Instrumental variables of lipid-lowering drugs.
Target	Lipid trait	Chromosome	Position	Effect allele	Other allele	Beta	Se	P	Eaf	SNP	F
ANGPTL3	ApoB	1	63136078	C	A	-0.0297636	0.00217009	8.2e-43	0.35412	rs1168127	188.112
ANGPTL3	ApoB	1	62967987	A	T	-0.0292685	0.00216463	1.20005e-41	0.355065	rs35529421	182.824
APOB	ApoB	2	21124392	G	A	0.133768	0.0123389	2.2e-27	0.99244	rs115109251	117.531
APOB	ApoB	2	21129390	G	A	-0.129094	0.0115896	8.1e-29	0.991681	rs189020789	124.072
APOB	ApoB	2	21135220	A	G	-0.0841919	0.0100212	4.4e-17	0.988412	rs137978266	70.5832
APOB	ApoB	2	21141815	T	C	-0.0130985	0.00210738	5.1e-10	0.588134	rs4533439	38.6329
APOB	ApoB	2	21150787	T	C	0.0692662	0.00207945	1e-200	0.463631	rs4075673	1109.55
APOB	ApoB	2	21152755	G	A	0.187474	0.00538826	1e-200	0.960866	rs141970801	1210.56
APOB	ApoB	2	21181524	G	A	0.179916	0.0174743	7.3e-25	0.99636	rs536643142	106.008
APOB	ApoB	2	21182710	A	G	-0.0627417	0.00237021	2.1e-154	0.740603	rs36177368	700.711
APOB	ApoB	2	21183246	G	C	-0.112286	0.0194908	8.4e-09	0.996896	rs185609690	33.1888
APOB	ApoB	2	21183334	A	C	-0.0416456	0.00460712	1.6e-19	0.944646	rs144470864	81.7108
APOB	ApoB	2	21193946	G	A	0.0788109	0.00246345	1e-200	0.771473	rs6728178	1023.49
APOB	ApoB	2	21194143	C	T	0.0400396	0.00650034	7.3e-10	0.97403	rs79106033	37.9409
APOB	ApoB	2	21205920	C	T	0.0514978	0.00229724	2.7e-111	0.284789	rs62120847	502.533
APOB	ApoB	2	21211250	G	A	-0.0581174	0.0100354	7e-09	0.987899	rs78602085	33.5384
APOB	ApoB	2	21213016	C	G	0.120801	0.0152862	2.7e-15	0.995142	rs147127633	62.4514
APOB	ApoB	2	21216112	A	C	0.0297762	0.00379051	4e-15	0.917539	rs76384951	61.7083
APOB	ApoB	2	21217490	C	T	-0.0938154	0.00207346	1e-200	0.497173	rs13392272	2047.18
APOB	ApoB	2	21220955	G	A	0.0552021	0.00259026	8.89e-101	0.801246	rs4665709	454.176
APOB	ApoB	2	21222855	C	G	-0.129479	0.0190382	1e-11	0.996774	rs72654434	46.2537
APOB	ApoB	2	21224853	C	T	0.0457761	0.00556926	2e-16	0.964413	rs1801695	67.5589
APOB	ApoB	2	21226401	A	G	0.0694918	0.00927014	6.6e-14	0.986422	rs141644795	56.1946
APOB	ApoB	2	21227503	T	C	0.0998999	0.0169729	4e-09	0.996274	rs1801698	34.6432
APOB	ApoB	2	21232590	C	A	0.22935	0.0219767	1.7e-25	0.997641	rs554648284	108.911
APOB	ApoB	2	21233999	T	C	-0.0514661	0.00746323	5.4e-12	0.980436	rs1801699	47.5542
APOB	ApoB	2	21236003	G	A	-0.105321	0.0179205	4.2e-09	0.996587	rs182531066	34.5406
APOB	ApoB	2	21238897	T	C	-0.0912112	0.00748067	3.4e-34	0.019526	rs497166	148.667
APOB	ApoB	2	21241505	A	G	0.0754002	0.0036279	6.1e-96	0.91074	rs12713956	431.951
APOB	ApoB	2	21246382	C	G	0.0841478	0.00981472	1e-17	0.988629	rs72653066	73.5072
APOB	ApoB	2	21249716	C	T	0.128221	0.00533438	1.1e-127	0.960848	rs12691202	577.764
APOB	ApoB	2	21252304	A	G	0.219854	0.0123506	6.9e-71	0.992797	rs146536216	316.878
APOB	ApoB	2	21252755	A	G	-0.16918	0.0295594	1e-08	0.998698	rs185550846	32.7572
APOB	ApoB	2	21253628	A	T	-0.0818218	0.00325317	1.4e-139	0.881925	rs12720807	632.593
APOB	ApoB	2	21253981	C	A	0.143995	0.0161831	5.7e-19	0.99574	rs192275397	79.172
APOB	ApoB	2	21255764	C	T	0.139667	0.0121845	2e-30	0.992512	rs184507838	131.393
APOB	ApoB	2	21257927	T	C	-0.0572195	0.00550884	2.8e-25	0.963515	rs12720842	107.887
APOB	ApoB	2	21261998	A	C	-0.0504544	0.00745351	1.3e-11	0.980337	rs12720796	45.8223
APOB	ApoB	2	21262871	A	T	0.21236	0.00922878	3.6e-117	0.985995	rs12720788	529.489
APOB	ApoB	2	21263639	T	G	-0.123306	0.00291489	1e-200	0.149809	rs531819	1789.47
APOB	ApoB	2	21263900	G	A	-0.0911248	0.00218934	1e-200	0.664788	rs1367117	1732.39
APOB	ApoB	2	21266932	G	C	0.199037	0.00935515	1.9e-100	0.987271	rs1800480	452.654
APOB	ApoB	2	21275022	C	T	0.0681773	0.0116245	4.5e-09	0.991869	rs150698351	34.3978
APOB	ApoB	2	21275480	T	G	0.114769	0.00510878	9.1e-112	0.957148	rs72902576	504.678
APOB	ApoB	2	21279327	C	T	-0.120682	0.0180132	2.1e-11	0.996368	rs191441618	44.8852
APOB	ApoB	2	21281893	T	C	-0.0390344	0.00347754	3.1e-29	0.899375	rs35750610	125.994
APOB	ApoB	2	21283401	C	T	-0.137054	0.0170458	9e-16	0.996167	rs142041447	64.647
APOB	ApoB	2	21288970	A	C	-0.0659534	0.00634283	2.5e-25	0.971441	rs72780178	108.121
APOB	ApoB	2	21290837	C	T	0.249884	0.0131068	4.9e-81	0.993583	rs564663016	363.483
APOB	ApoB	2	21295065	C	T	0.0340096	0.00303314	3.5e-29	0.8597	rs540156	125.724
APOB	ApoB	2	21295499	C	T	-0.0867052	0.0141919	1e-09	0.993756	rs149794473	37.3258
APOB	ApoB	2	21303403	G	A	0.106698	0.00965265	2.1e-28	0.987972	rs145449541	122.185
APOB	ApoB	2	21323335	T	C	-0.100747	0.0130841	1.4e-14	0.99288	rs114948755	59.2893
APOB	ApoB	2	21323839	T	G	-0.0873822	0.0037247	1e-121	0.887093	rs377122620	550.381
APOB	ApoB	2	21327635	G	A	-0.0734776	0.00226057	1e-200	0.299139	rs97458	1056.51
APOB	ApoB	2	21328907	T	A	-0.0956451	0.0141337	1.3e-11	0.994034	rs145713446	45.7945
APOB	ApoB	2	21334232	G	A	0.177471	0.0226897	5.2e-15	0.99781	rs181160143	61.1783
APOB	ApoB	2	21334717	C	T	0.122814	0.00985548	1.2e-35	0.988821	rs114185526	155.289
APOB	ApoB	2	21347368	T	C	-0.0756909	0.0109507	4.8e-12	0.989826	rs542027461	47.7753
APOB	ApoB	2	21349199	T	C	0.0174724	0.00215071	4.5e-16	0.633814	rs312961	65.9996
APOB	ApoB	2	21356573	T	G	-0.0771459	0.0108811	1.3e-12	0.98979	rs192133801	50.2667
APOB	ApoB	2	21360724	A	C	0.150512	0.0257318	4.9e-09	0.998378	rs17399768	34.2138
APOC3	ApoB	11	116603724	C	A	-0.0687077	0.00400913	7.8e-66	0.927386	rs12272004	293.704
APOC3	ApoB	11	116610294	T	C	0.024783	0.00270032	4.4e-20	0.819194	rs61905084	84.232
APOC3	ApoB	11	116623659	C	T	0.0303783	0.00217335	2.1e-44	0.354507	rs180327	195.374
APOC3	ApoB	11	116627177	G	A	-0.0734532	0.012877	1.2e-08	0.993038	rs193108398	32.5381
APOC3	ApoB	11	116639692	C	T	0.0214044	0.00219129	1.5e-22	0.657285	rs1268353	95.4127
APOC3	ApoB	11	116645149	A	G	-0.0156944	0.00271622	7.6e-09	0.821415	rs2041967	33.3856
APOC3	ApoB	11	116648917	G	C	0.0765255	0.00305668	2.5e-138	0.13323	rs964184	626.776
APOC3	ApoB	11	116650765	T	C	-0.0910961	0.0157807	7.8e-09	0.995314	rs188521133	33.3232
APOC3	ApoB	11	116660008	A	G	-0.0789795	0.0125963	3.6e-10	0.992801	rs142958146	39.3136
APOC3	ApoB	11	116663128	C	T	-0.118966	0.01228	3.4e-22	0.992086	rs45611741	93.8532
APOC3	ApoB	11	116667545	C	T	0.0267543	0.00478251	2.2e-08	0.949824	rs75919952	31.295
APOC3	ApoB	11	116670676	A	C	0.0425242	0.00336221	1.2e-36	0.10921	rs6589567	159.964
APOC3	ApoB	11	116673464	C	T	-0.0761958	0.00670746	6.6e-30	0.975516	rs61905132	129.046
APOC3	ApoB	11	116674818	A	G	0.0204391	0.00221926	3.3e-20	0.659855	rs1729408	84.8217
APOC3	ApoB	11	116679155	G	A	0.0354514	0.00412886	9e-18	0.93136	rs75542613	73.7236
APOC3	ApoB	11	116687523	G	A	-0.0838587	0.00964862	3.6e-18	0.987696	rs190151155	75.5381
APOC3	ApoB	11	116696741	G	A	-0.090974	0.011943	2.6e-14	0.991172	rs142944591	58.024
APOC3	ApoB	11	116701122	C	G	0.0138947	0.00233679	2.7e-09	0.280467	rs2070669	35.3557
APOC3	ApoB	11	116701535	T	C	0.0334868	0.00243646	5.5e-43	0.246775	rs4520	188.899
APOC3	ApoB	11	116730833	C	T	0.014706	0.00251042	4.7e-09	0.779187	rs545274	34.316
APOC3	ApoB	11	116764436	C	G	0.0412784	0.00735759	2e-08	0.020771	rs576262	31.4756
APOC3	ApoB	11	116778293	C	T	-0.0656942	0.00643627	1.8e-24	0.97249	rs79326407	104.18
HMGCR	ApoB	5	74562029	C	G	-0.0313401	0.00260253	2.1e-33	0.794561	rs2006760	145.014
HMGCR	ApoB	5	74563700	G	A	-0.0437414	0.00782854	2.3e-08	0.980996	rs115845757	31.2193
HMGCR	ApoB	5	74610293	A	C	0.025176	0.00422232	2.5e-09	0.932614	rs35122945	35.5526
HMGCR	ApoB	5	74614142	C	T	-0.0313097	0.00421035	1e-13	0.934749	rs115664150	55.2995
HMGCR	ApoB	5	74615209	G	C	-0.0483245	0.00651959	1.2e-13	0.973314	rs141642272	54.9407
HMGCR	ApoB	5	74623949	G	A	-0.0206782	0.00371417	2.6e-08	0.914123	rs111353455	30.9957
HMGCR	ApoB	5	74650106	C	T	-0.0537251	0.00617246	3.2e-18	0.970114	rs17648121	75.7596
HMGCR	ApoB	5	74651864	G	A	-0.037899	0.00292174	1.8e-38	0.851326	rs55727654	168.257
HMGCR	ApoB	5	74656539	T	C	-0.0549288	0.00212005	5.2e-148	0.599515	rs12916	671.287
HMGCR	ApoB	5	74729433	C	A	0.027682	0.00497272	2.6e-08	0.953719	rs116153450	30.989
HMGCR	ApoB	5	74749969	T	C	0.026202	0.00458633	1.1e-08	0.945842	rs116070404	32.6391
LPL	ApoB	8	19756592	C	T	0.018942	0.00279287	1.2e-11	0.83274	rs73597699	45.9992
LPL	ApoB	8	19796671	T	G	-0.0521961	0.00766319	9.7e-12	0.981217	rs1800590	46.3935
LPL	ApoB	8	19810787	C	A	0.0323058	0.00379248	1.6e-17	0.916802	rs343	72.5629
LPL	ApoB	8	19813529	A	G	-0.0656293	0.0077756	3.2e-17	0.981834	rs268	71.2406
LPL	ApoB	8	19815189	C	T	0.0118461	0.00209659	1.6e-08	0.529374	rs285	31.9245
LPL	ApoB	8	19816934	T	C	0.026354	0.00244891	5.2e-27	0.764323	rs301	115.81
LPL	ApoB	8	19824492	T	C	0.0295019	0.00229451	7.8e-38	0.712089	rs13702	165.318
LPL	ApoB	8	19843861	G	A	0.0350495	0.00365318	8.5e-22	0.910831	rs117227752	92.0495
LPL	ApoB	8	19870693	A	G	0.0154982	0.00268289	7.6e-09	0.81214	rs7005359	33.37
LPL	ApoB	8	19873566	A	G	0.0205177	0.00210381	1.8e-22	0.565888	rs34693282	95.114
LPL	ApoB	8	19875365	G	A	-0.0425037	0.0064631	4.8e-11	0.973097	rs10105418	43.2486
PCSK9	ApoB	1	55434931	G	T	0.0241049	0.00356913	1.4e-11	0.907546	rs57428252	45.6127
PCSK9	ApoB	1	55448248	G	A	0.187392	0.0118538	2.7e-56	0.991601	rs12747477	249.912
PCSK9	ApoB	1	55448842	A	G	-0.0183954	0.00256789	7.9e-13	0.205708	rs2495517	51.3175
PCSK9	ApoB	1	55453841	G	A	0.0515759	0.00719437	7.6e-13	0.976825	rs146273942	51.3935
PCSK9	ApoB	1	55466303	C	T	0.018802	0.00323408	6.1e-09	0.879145	rs55637835	33.7992
PCSK9	ApoB	1	55484582	T	C	-0.013034	0.00220813	3.6e-09	0.331534	rs2479395	34.8422
PCSK9	ApoB	1	55485042	G	A	-0.0454452	0.00602876	4.8e-14	0.967603	rs77875082	56.8225
PCSK9	ApoB	1	55489960	A	G	0.0299399	0.00230854	1.8e-38	0.625465	rs3976734	168.2
PCSK9	ApoB	1	55491135	C	T	-0.0173834	0.00241995	6.8e-13	0.669392	rs556369867	51.6008
PCSK9	ApoB	1	55491853	A	C	0.0550823	0.00276929	4.9e-88	0.804973	rs200730299	395.628
PCSK9	ApoB	1	55492190	C	T	0.027508	0.0023722	4.3e-31	0.262005	rs2479420	134.467
PCSK9	ApoB	1	55494301	C	T	0.0322231	0.00499437	1.1e-10	0.953915	rs72909541	41.6268
PCSK9	ApoB	1	55496131	G	A	-0.0297895	0.00364205	2.9e-16	0.904573	rs17192725	66.9013
PCSK9	ApoB	1	55496648	C	T	0.0204788	0.00252906	5.6e-16	0.753445	rs12739979	65.5678
PCSK9	ApoB	1	55500978	C	G	-0.0490238	0.00774345	2.4e-10	0.981552	rs72660548	40.0816
PCSK9	ApoB	1	55503448	A	G	-0.0399552	0.00234709	5.5e-65	0.731848	rs17111503	289.792
PCSK9	ApoB	1	55505647	G	T	0.345954	0.00790085	1e-200	0.982548	rs11591147	1917.3
PCSK9	ApoB	1	55507649	C	T	-0.0316715	0.00213689	1.1e-49	0.399382	rs11206513	219.671
PCSK9	ApoB	1	55511317	C	T	-0.0767981	0.0111267	5.1e-12	0.989995	rs185581617	47.6396
PCSK9	ApoB	1	55518316	C	T	0.0279096	0.00213589	5.1e-39	0.561432	rs2483205	170.746
PCSK9	ApoB	1	55518622	T	C	0.0346521	0.00484537	8.6e-13	0.951257	rs45613943	51.1452
PCSK9	ApoB	1	55520938	G	A	-0.0419863	0.00518035	5.3e-16	0.954692	rs150119739	65.6897
PCSK9	ApoB	1	55521313	G	T	-0.0407634	0.00217172	1.3e-78	0.350981	rs472495	352.317
PCSK9	ApoB	1	55522558	G	T	-0.0480678	0.0075517	2e-10	0.979648	rs7525503	40.5153
PCSK9	ApoB	1	55522674	C	T	0.0272796	0.00278222	1.1e-22	0.83116	rs11587071	96.1376
PCSK9	ApoB	1	55526428	T	G	-0.0681111	0.00577955	4.7e-32	0.966832	rs11206517	138.883
PCSK9	ApoB	1	55537962	C	A	-0.133536	0.0219981	1.3e-09	0.997726	rs376212440	36.8491
PCSK9	ApoB	1	55547334	C	T	-0.0848238	0.0111813	3.3e-14	0.990828	rs138981210	57.5507
PCSK9	ApoB	1	55551718	G	A	-0.0293956	0.00514852	1.1e-08	0.957857	rs11583974	32.5987
PCSK9	ApoB	1	55576102	T	C	0.0430205	0.00669198	1.3e-10	0.975415	rs56349475	41.3277
PCSK9	ApoB	1	55583210	G	A	0.183916	0.00993039	1.4e-76	0.988691	rs530804537	343.01
APOB	LDL	2	21133883	A	G	0.0768	0.0063	1.45e-32	0.08443	rs10198175	148.608
APOB	LDL	2	21134040	C	A	-0.0366	0.0045	6.51e-15	0.8008	rs10188503	66.1511
APOB	LDL	2	21188488	T	C	0.0667	0.0042	1.12e-52	0.2256	rs4665788	252.205
APOB	LDL	2	21190209	C	T	0.1226	0.0087	8.19e-45	0.94063	rs6547409	198.583
APOB	LDL	2	21206183	T	G	0.0628	0.0042	1.64e-47	0.7414	rs6754295	223.574
APOB	LDL	2	21217490	C	T	-0.0875	0.0037	1.46e-118	0.5871	rs13392272	559.259
APOB	LDL	2	21219001	G	T	0.0604	0.0045	5.63e-40	0.7652	rs6725189	180.156
APOB	LDL	2	21228827	C	T	-0.0638	0.0064	2.3e-21	0.92084	rs1801701	99.376
APOB	LDL	2	21231592	G	A	0.094	0.0139	2.19e-10	0.97625	rs6413458	45.7326
APOB	LDL	2	21245367	A	G	0.0939	0.0067	2.03e-41	0.8799	rs3791981	196.418
APOB	LDL	2	21249716	C	T	0.0966	0.0114	8.22e-19	0.94855	rs12691202	71.8033
APOB	LDL	2	21257927	T	C	-0.0993	0.0116	1.88e-15	0.97889	rs12720842	73.2795
APOB	LDL	2	21260136	G	A	0.2449	0.0265	3.22e-21	0.992084	rs1800478	85.4055
APOB	LDL	2	21261998	A	C	-0.0909	0.0141	1.68e-10	0.97757	rs12720796	41.5613
APOB	LDL	2	21263900	G	A	-0.1186	0.004	9.48e-183	0.7124	rs1367117	879.122
APOB	LDL	2	21270751	A	G	-0.0916	0.0076	3.54e-32	0.9314	rs17398765	145.266
APOB	LDL	2	21276962	G	A	0.1145	0.0112	3.37e-26	0.96306	rs7567653	104.514
APOB	LDL	2	21286057	T	C	-0.1394	0.0048	1.09e-178	0.2177	rs515135	843.418
APOB	LDL	2	21301892	C	T	-0.0553	0.0092	4.97e-09	0.95778	rs6756743	36.1306
APOB	LDL	2	21364562	C	T	-0.0895	0.0144	3.93e-09	0.97625	rs113588790	38.6297
HMGCR	LDL	5	74562029	C	G	-0.0533	0.0076	1.67e-13	#VALUE!	rs2006760	49.1844
HMGCR	LDL	5	74620377	T	C	-0.0421	0.0059	2.2e-11	0.872	rs3857388	50.9167
HMGCR	LDL	5	74641560	G	A	-0.0599	0.0061	5.99e-22	0.8971	rs10515198	96.426
HMGCR	LDL	5	74656539	T	C	-0.0733	0.0038	7.79e-78	0.5686	rs12916	372.084
NPC1L1	LDL	7	44582331	A	G	-0.0485	0.0049	1.92e-21	0.8061	rs2073547	97.9696
NPC1L1	LDL	7	44600695	G	A	0.0363	0.0038	1.2e-19	0.5923	rs217386	91.2528
NPC1L1	LDL	7	44602589	T	C	-0.0425	0.0065	1.84e-10	0.90897	rs7791240	42.7515
PCSK9	LDL	1	55486064	G	A	0.0386	0.0041	1.58e-19	0.285	rs2479394	88.6353
PCSK9	LDL	1	55496039	T	C	0.0831	0.005	2.38e-53	0.8456	rs11206510	276.224
PCSK9	LDL	1	55496556	T	C	0.0342	0.0059	3.52e-08	0.1346	rs2495495	33.6007
PCSK9	LDL	1	55504650	G	A	0.0642	0.0041	2.51e-50	0.3325	rs2479409	245.19
PCSK9	LDL	1	55505647	G	T	0.497	0.018	8.57e-143	0.98285	rs11591147	762.373
PCSK9	LDL	1	55509872	T	C	0.0352	0.0056	4.27e-11	0.8694	rs4927193	39.5102
PCSK9	LDL	1	55516004	C	A	-0.0507	0.0041	9.95e-33	0.3892	rs11206514	152.914
PCSK9	LDL	1	55517344	C	T	-0.0478	0.0047	5.31e-26	0.6544	rs572512	103.433
PCSK9	LDL	1	55518467	A	G	0.064	0.0054	7.28e-30	#VALUE!	rs2495477	140.466
PCSK9	LDL	1	55524116	C	T	-0.0637	0.005	2.7e-35	0.1847	rs585131	162.308
PCSK9	LDL	1	55551718	G	A	-0.0646	0.0117	3.95e-09	0.96966	rs11583974	30.4855
ANGPTL3	TG	1	62995263	C	T	0.0471	0.0051	6.53e-21	0.8905	rs12039115	85.2907
ANGPTL3	TG	1	63133930	G	A	0.0694	0.0035	3.5e-82	0.69	rs4587594	393.172
APOB	TG	2	21125742	T	C	-0.0268	0.0039	3.13e-11	0.7427	rs4468779	47.2216
APOB	TG	2	21138066	T	C	0.0255	0.0035	1.82e-12	0.3034	rs9306897	53.0816
APOB	TG	2	21141323	A	G	-0.0283	0.0033	4.7e-17	0.5765	rs6755762	73.5436
APOB	TG	2	21206052	A	G	0.0307	0.0033	9.53e-19	0.4195	rs9789416	86.5464
APOB	TG	2	21231524	G	A	0.0733	0.0039	3.28e-71	0.7691	rs676210	353.247
APOB	TG	2	21232195	G	A	-0.0415	0.0034	2.17e-30	0.5726	rs693	148.984
APOB	TG	2	21233972	T	C	0.1005	0.009	6.88e-27	0.95119	rs533617	124.694
APOB	TG	2	21273490	G	T	-0.0227	0.0035	4.13e-09	0.6847	rs7575840	42.0645
APOC3	TG	11	116610294	T	C	0.0563	0.0059	2.55e-20	0.8351	rs61905084	91.0569
APOC3	TG	11	116624703	G	T	0.0839	0.0036	6.27e-108	0.3628	rs180326	543.149
APOC3	TG	11	116635784	A	G	0.0543	0.0069	2.9e-15	0.94591	rs2187126	61.9301
APOC3	TG	11	116637146	C	T	-0.219	0.0069	1.79e-200	0.94063	rs12294259	1007.37
APOC3	TG	11	116677723	A	G	0.0423	0.0049	5.59e-17	0.8193	rs1263167	74.5227
APOC3	TG	11	116691634	C	A	-0.156	0.0124	2.14e-34	0.93536	rs5110	158.273
APOC3	TG	11	116724232	C	T	-0.0707	0.0058	8.99e-31	0.91821	rs888246	148.588
APOC3	TG	11	116734545	G	A	0.0335	0.0036	2.12e-17	0.6398	rs11216164	86.5934
APOC3	TG	11	116772441	C	T	-0.0773	0.0047	4.59e-58	0.8509	rs1076485	270.498
APOC3	TG	11	116773653	G	A	0.0605	0.0087	1.16e-11	0.96042	rs7943309	48.3584
LPL	TG	8	19709575	T	C	-0.0241	0.0034	1.59e-11	0.467	rs4599828	50.2431
LPL	TG	8	19712564	C	T	-0.0473	0.0079	6.74e-10	0.1319	rs6998248	35.8483
LPL	TG	8	19715236	A	G	-0.0339	0.0038	4.09e-19	0.2559	rs6586872	79.5852
LPL	TG	8	19727447	A	T	0.0665	0.0068	1.43e-24	#VALUE!	rs11986182	95.6369
LPL	TG	8	19728586	T	C	0.0255	0.004	4.72e-10	0.215	rs7003579	40.6406
LPL	TG	8	19748603	T	C	-0.0215	0.0034	3e-10	0.4736	rs7844579	39.987
LPL	TG	8	19749390	C	T	0.0244	0.0034	1.22e-12	0.5607	rs3898938	51.5017
LPL	TG	8	19756813	C	T	0.0313	0.0034	9.66e-20	0.591	rs10102717	84.7483
LPL	TG	8	19803093	C	T	0.0916	0.0049	4.66e-76	0.8694	rs3779788	349.461
LPL	TG	8	19806631	T	C	-0.1911	0.014	3.57e-35	0.98681	rs7016529	186.322
LPL	TG	8	19815098	C	T	-0.037	0.0044	1.7e-16	0.7652	rs283	70.7128
LPL	TG	8	19815189	C	T	0.054	0.0034	4.8e-56	0.4723	rs285	252.249
LPL	TG	8	19816934	T	C	0.1089	0.0039	1.86e-167	0.5726	rs301	779.698
LPL	TG	8	19817997	G	C	0.0398	0.005	4.93e-17	0.8799	rs312	63.3616
LPL	TG	8	19822741	T	A	0.1365	0.0141	7.07e-20	0.96306	rs117910839	93.7189
LPL	TG	8	19823192	T	C	-0.1447	0.0111	3.67e-33	0.9723	rs3289	169.938
LPL	TG	8	19824896	T	G	-0.0415	0.0039	2.02e-27	0.7361	rs9644636	113.231
LPL	TG	8	19844222	A	G	0.1702	0.0056	1.82e-199	0.8786	rs12678919	923.726
LPL	TG	8	19848396	G	A	0.1371	0.017	3.11e-15	0.98021	rs117604010	65.0395
LPL	TG	8	19854773	T	C	0.0537	0.0051	1.2e-26	0.1438	rs2410622	110.869
LPL	TG	8	19867445	C	G	0.098	0.0038	3.17e-142	0.6755	rs11986942	665.097
LPL	TG	8	19870693	A	G	0.0797	0.005	1.86e-57	0.7942	rs7005359	254.084
LPL	TG	8	19874153	C	T	0.0708	0.0034	1.67e-95	0.5501	rs4922119	433.619
LPL	TG	8	19890612	G	A	0.0517	0.0036	8.09e-46	0.6702	rs10103634	206.242
LPL	TG	8	19890654	T	C	-0.0578	0.0059	3.26e-24	0.8734	rs4557718	95.9736

## Sheet: Table S3
Table S3. Instrumental variables of ceramide, Sphingosine-1-phosphate, and ceramidase.
Sphingolipid	Chromosome	Position	Beta	Se	P	GWAS id	SNP	Effect allele	Other allele	Eaf	F
Ceramide	12	121424406	0.11	0.019	1.7e-08	GCST90025189	rs2393776	A	G	NA	33.518
Ceramide	19	19494483	-0.24	0.037	1.9e-10	GCST90025189	rs150268548	A	G	NA	42.0745
Ceramide	19	45412079	-0.25	0.035	2e-12	GCST90025189	rs7412	T	C	NA	51.0204
Ceramide	20	12953934	-0.29	0.019	6.4e-49	GCST90025189	rs2327451	A	C	NA	232.964
Ceramide	20	12991639	0.2	0.029	1e-11	GCST90025189	rs646334	T	C	NA	47.5624
Sphingosine-1-phosphate	8	40335473	1.20752	0.214912	1.92e-08	GCST90199657	rs543410848	A	G	0.00127489	31.5695
Sphingosine-1-phosphate	17	991344	1.42439	0.254198	2.1e-08	GCST90199657	rs183066920	A	G	0.000913298	31.3988
Sphingosine-1-phosphate	17	76387028	-0.937146	0.143788	7.15e-11	GCST90199657	rs138977514	C	T	0.00285263	42.4785
Neutral ceramidase	10	52006008	-0.2894	0.0253	2.95121e-30	prot-a-179	rs1369862	G	A	0.3857	130.845
Neutral ceramidase	10	52027609	0.6665	0.0281	1.99526e-124	prot-a-179	rs10740617	C	A	0.79354	562.584
Acid ceramidase	4	12656113	0.469	0.0786	2.39883e-09	prot-a-178	rs77903926	C	T	0.0301	35.6041
Acid ceramidase	19	54320716	0.3715	0.0298	1.04713e-35	prot-a-178	rs62143197	A	G	0.22311	155.412

## Sheet: Table S4
Table S4. Positive control results of effect of lipid-lowering drugs on coronary heart disease.
Target	Lipid trait	Method	No. SNP	Beta	Se	P	FDR P	OR	95% LCI	95% UCI	Heterogeneity	Ph	Egger intercept	SE intercept	P intercept	MR-PRESSO P
ANGPTL3	APOB	Inverse variance weighted	2	0.538815	0.35305	0.126967	0.136734	1.71397	0.85799	3.42394	0.20284	0.652438
APOB	APOB	Inverse variance weighted	18	-0.307977	0.0651517	2.28e-06	7.98e-06	0.734932	0.646828	0.835037	16.9493	0.457805				0.436
APOB	APOB	MR Egger	18	-0.204617	0.135016	0.149152	0.298303	0.81496	0.625472	1.06185	16.1745	0.440851	0.00860145	0.00982478	0.394263
APOB	APOB	Simple mode	18	-0.43725	0.119693	0.00196851	0.00787404	0.64581	0.510763	0.816564
APOB	APOB	Weighted median	18	-0.381276	0.0899095	2.23e-05	6.69e-05	0.682989	0.57264	0.814604
APOB	APOB	Weighted mode	18	-0.394514	0.103378	0.00138126	0.00552504	0.674007	0.550387	0.825394
APOC3	APOB	Inverse variance weighted	5	-1.35738	0.187095	4.02e-13	1.876e-12	0.257334	0.178336	0.371326	2.36592	0.668795				0.565
APOC3	APOB	MR Egger	5	-1.61005	0.389111	0.0256238	0.179367	0.199878	0.0932283	0.428533	1.81748	0.611138	-0.0133749	0.0180604	0.512653
APOC3	APOB	Simple mode	5	-1.06585	0.368768	0.0445496	0.0890993	0.344435	0.167188	0.709593
APOC3	APOB	Weighted median	5	-1.26059	0.228556	3.48e-08	1.392e-07	0.283487	0.181127	0.443693
APOC3	APOB	Weighted mode	5	-1.64616	0.261278	0.00324372	0.00973116	0.192789	0.115526	0.321727
HMGCR	APOB	Inverse variance weighted	3	-0.823421	0.220598	0.00018945	0.000331537	0.438927	0.28485	0.676347	0.482683	0.785573				NA
HMGCR	APOB	MR Egger	3	-0.215122	0.954588	0.858891	1.09313	0.806443	0.124169	5.23764	0.0537032	0.81674	0.028317	0.0432343	0.630851
HMGCR	APOB	Simple mode	3	-0.806382	0.319649	0.127715	0.153258	0.446471	0.238617	0.83538
HMGCR	APOB	Weighted median	3	-0.785019	0.240158	0.00108017	0.00185172	0.456111	0.284868	0.730292
HMGCR	APOB	Weighted mode	3	-0.762224	0.257487	0.0976817	0.130242	0.466628	0.281704	0.772944
LPL	APOB	Inverse variance weighted	10	-2.53915	0.256494	4.19e-23	5.866e-22	0.0789337	0.0477453	0.130495	9.22691	0.416598				0.511
LPL	APOB	MR Egger	10	-1.74675	0.780485	0.0555964	0.15567	0.17434	0.0377603	0.804934	8.0644	0.427205	0.0210767	0.0196266	0.314194
LPL	APOB	Simple mode	10	-2.80951	0.542112	0.00057739	0.00346434	0.0602345	0.0208157	0.174301
LPL	APOB	Weighted median	10	-2.43848	0.363718	2.02e-11	1.212e-10	0.0872935	0.0427936	0.178068
LPL	APOB	Weighted mode	10	-2.4685	0.434981	0.0003038	0.0018228	0.0847116	0.0361143	0.198704
PCSK9	APOB	Inverse variance weighted	6	-0.942684	0.268314	0.00044249	0.000688318	0.389581	0.230252	0.659161	3.87398	0.567699				0.565
PCSK9	APOB	MR Egger	6	-0.148662	0.713509	0.845133	1.18319	0.861861	0.212856	3.4897	2.43159	0.656925	0.0287166	0.0239107	0.296006
PCSK9	APOB	Simple mode	6	-0.676165	0.524736	0.253944	0.27703	0.508564	0.181837	1.42236
PCSK9	APOB	Weighted median	6	-0.725455	0.327697	0.0268428	0.029283	0.484104	0.254682	0.920196
PCSK9	APOB	Weighted mode	6	-0.592039	0.475659	0.268411	0.268411	0.553198	0.217767	1.4053
APOB	LDL	Inverse variance weighted	18	-0.240871	0.0790003	0.00229614	0.00292236	0.785943	0.673201	0.917566	27.7317	0.0481726				0.058
APOB	LDL	MR Egger	18	-0.552004	0.232213	0.0302635	0.105922	0.575795	0.365262	0.907678	24.6294	0.0766303	-0.0286744	0.0201986	0.174908
APOB	LDL	Simple mode	18	-0.408919	0.162402	0.0221195	0.0663585	0.664368	0.483247	0.913373
APOB	LDL	Weighted median	18	-0.301442	0.0941492	0.00136594	0.00204891	0.73975	0.615097	0.889665
APOB	LDL	Weighted mode	18	-0.335939	0.0988099	0.0034089	0.00818136	0.714667	0.588837	0.867386
HMGCR	LDL	Inverse variance weighted	3	-0.5772	0.169207	0.00064674	0.000905436	0.561468	0.402989	0.78227	1.62218	0.444372				NA
HMGCR	LDL	MR Egger	3	-1.07338	1.00595	0.479363	0.745676	0.341851	0.0475943	2.45539	1.29511	0.255108	-0.0328081	0.0652849	0.703542
HMGCR	LDL	Simple mode	3	-0.648171	0.252403	0.124045	0.165394	0.523002	0.318899	0.857734
HMGCR	LDL	Weighted median	3	-0.5913	0.188213	0.00167992	0.00223989	0.553607	0.382817	0.800592
HMGCR	LDL	Weighted mode	3	-0.589127	0.211745	0.108551	0.130261	0.554811	0.366357	0.840206
NPC1L1	LDL	Inverse variance weighted	3	-0.834012	0.289614	0.00398011	0.00464346	0.434303	0.246189	0.766157	2.18309	0.335697				NA
NPC1L1	LDL	MR Egger	3	-0.727366	3.47739	0.868731	1.01352	0.48318	0.000529784	440.676	2.18101	0.139722	0.00432384	0.140006	0.980345
NPC1L1	LDL	Simple mode	3	-0.561454	0.435466	0.326278	0.326278	0.570379	0.242933	1.33918
NPC1L1	LDL	Weighted median	3	-0.677329	0.343358	0.0485341	0.0485341	0.507972	0.25916	0.995662
NPC1L1	LDL	Weighted mode	3	-0.610001	0.399586	0.26641	0.290629	0.54335	0.248282	1.18909
PCSK9	LDL	Inverse variance weighted	7	-0.579901	0.140016	3.45e-05	8.05e-05	0.559954	0.425568	0.736777	5.92679	0.431441				0.446
PCSK9	LDL	MR Egger	7	-1.2149	0.500433	0.0595499	0.13895	0.29674	0.111275	0.791324	4.17995	0.523809	-0.0379056	0.0286799	0.243515
PCSK9	LDL	Simple mode	7	-0.545159	0.24333	0.06631	0.113674	0.57975	0.359844	0.934044
PCSK9	LDL	Weighted median	7	-0.623623	0.1859	0.00079477	0.00158954	0.535999	0.372325	0.771624
PCSK9	LDL	Weighted mode	7	-0.618701	0.217745	0.0295128	0.0505934	0.538644	0.351522	0.825373
ANGPTL3	TG	Inverse variance weighted	2	0.273295	0.191508	0.15356	0.15356	1.31429	0.902975	1.91296	0.140431	0.707853
APOB	TG	Inverse variance weighted	8	-0.542319	0.141688	0.00012942	0.00025884	0.581398	0.44042	0.767505	5.47582	0.602102				0.646
APOB	TG	MR Egger	8	-0.406942	0.329478	0.262958	0.460176	0.665683	0.348988	1.26977	5.26869	0.509842	0.00589174	0.0129456	0.66503
APOB	TG	Simple mode	8	-0.466924	0.255322	0.110144	0.165217	0.626928	0.380087	1.03407
APOB	TG	Weighted median	8	-0.417606	0.177088	0.0183648	0.0220378	0.658622	0.465474	0.931916
APOB	TG	Weighted mode	8	-0.42061	0.20216	0.0760204	0.114031	0.656646	0.441824	0.975919
APOC3	TG	Inverse variance weighted	9	-0.395694	0.084952	3.2e-06	8.96e-06	0.673213	0.569954	0.795179	3.48217	0.900569				0.945
APOC3	TG	MR Egger	9	-0.465186	0.17	0.0290697	0.135659	0.628018	0.450055	0.876354	3.25946	0.860008	-0.0074583	0.0158041	0.651338
APOC3	TG	Simple mode	9	-0.408128	0.144238	0.0221658	0.0531979	0.664894	0.501158	0.882125
APOC3	TG	Weighted median	9	-0.40162	0.101442	7.52e-05	0.00018048	0.669235	0.548567	0.816446
APOC3	TG	Weighted mode	9	-0.408128	0.10538	0.00472176	0.00944352	0.664894	0.540818	0.817435
LPL	TG	Inverse variance weighted	22	-0.696737	0.0758171	3.94e-20	2.758e-19	0.498208	0.429412	0.578026	32.4257	0.0529863				0.069
LPL	TG	MR Egger	22	-0.466116	0.129019	0.00173601	0.0243041	0.627434	0.487243	0.807962	26.4314	0.152034	0.0181625	0.00852806	0.0458026
LPL	TG	Simple mode	22	-0.797175	0.165987	9.56e-05	0.0011472	0.4506	0.325462	0.623853
LPL	TG	Weighted median	22	-0.675184	0.0934595	5.03e-13	6.036e-12	0.509063	0.423855	0.6114
LPL	TG	Weighted mode	22	-0.585326	0.0852104	8.65e-07	1.038e-05	0.556924	0.471263	0.658156

## Sheet: Table S5
Table S5. MR analysis of effect of lipid-lowering drugs on risk of lung cancer (overall).
Target	Lipid trait	Method	No. SNP	Beta	Se	P	FDR P	OR	95% LCI	95% UCI	Heterogeneity	Ph	Egger intercept	SE intercept	P intercept	MR-PRESSO P
APOB	ApoB	Inverse variance weighted	31	-0.0833959	0.0531794	0.116834	0.233668	0.919987	0.828923	1.02105	38.5773	0.135483				0.162
APOB	ApoB	MR Egger	31	-0.0405987	0.115436	0.727608	1.74626	0.960214	0.765785	1.20401	38.3449	0.114857	0.00352335	0.00840283	0.678083
APOB	ApoB	Simple mode	31	-0.103591	0.102223	0.318985	1.27594	0.901594	0.737899	1.1016
APOB	ApoB	Weighted median	31	-0.0896628	0.0648582	0.166835	1.00101	0.914239	0.805103	1.03817
APOB	ApoB	Weighted mode	31	-0.0612427	0.0622201	0.332844	1.33138	0.940595	0.832607	1.06259
APOC3	ApoB	Inverse variance weighted	17	-0.279043	0.118644	0.0186758	0.22411	0.756507	0.599545	0.954563	9.67642	0.882971				0.913
APOC3	ApoB	MR Egger	17	-0.382894	0.230814	0.117896	1.41476	0.681885	0.433749	1.07197	9.40128	0.855619	-0.0042702	0.008141	0.607571
APOC3	ApoB	Simple mode	17	-0.302119	0.212057	0.173456	2.08147	0.73925	0.487848	1.12021
APOC3	ApoB	Weighted median	17	-0.268586	0.158303	0.0897603	1.07712	0.764459	0.560537	1.04257
APOC3	ApoB	Weighted mode	17	-0.258761	0.161244	0.128097	1.53716	0.772008	0.562818	1.05895
HMGCR	ApoB	Inverse variance weighted	11	0.259481	0.157592	0.099653	0.298959	1.29626	0.951801	1.76537	3.3541	0.971822				0.976
HMGCR	ApoB	MR Egger	11	0.002696	0.52453	0.996011	0.996011	1.0027	0.358659	2.80324	3.09066	0.960592	-0.0110016	0.0214346	0.620127
HMGCR	ApoB	Simple mode	11	0.180133	0.312466	0.57703	0.769373	1.19738	0.649014	2.20906
HMGCR	ApoB	Weighted median	11	0.186279	0.189042	0.324437	1.29775	1.20476	0.831733	1.74508
HMGCR	ApoB	Weighted mode	11	0.190729	0.183613	0.323382	1.94029	1.21013	0.84438	1.73431
LPL	ApoB	Inverse variance weighted	10	-0.149577	0.215343	0.487308	0.531609	0.861072	0.564593	1.31324	3.18681	0.956426				0.965
LPL	ApoB	MR Egger	10	0.118378	0.534749	0.83035	0.99642	1.12567	0.39466	3.21069	2.88712	0.94124	0.00730646	0.0133467	0.599016
LPL	ApoB	Simple mode	10	0.0160466	0.394681	0.968457	0.968457	1.01618	0.468824	2.20256
LPL	ApoB	Weighted median	10	-0.131559	0.273275	0.63022	0.687513	0.876727	0.513154	1.49789
LPL	ApoB	Weighted mode	10	-0.0531466	0.344348	0.880747	0.880747	0.948241	0.482841	1.86223
PCSK9	ApoB	Inverse variance weighted	20	-0.322214	0.102392	0.11562	0.277487	0.851201	0.696424	1.04038	16.5707	0.61893				0.587
PCSK9	ApoB	MR Egger	20	-0.0974921	0.154215	0.535216	1.60565	0.90711	0.670485	1.22724	16.2663	0.573966	0.00359195	0.00651129	0.587972
PCSK9	ApoB	Simple mode	20	-0.231255	0.273481	0.408301	0.979923	0.793537	0.464275	1.35631
PCSK9	ApoB	Weighted median	20	-0.0340073	0.140333	0.808522	0.808522	0.966564	0.734136	1.27258
PCSK9	ApoB	Weighted mode	20	-0.109649	0.128501	0.404126	1.21238	0.896149	0.696624	1.15282
APOB	LDL	Inverse variance weighted	18	-0.0536336	0.0500223	0.283633	0.425449	0.947779	0.859265	1.04541	17.6954	0.408297				0.438
APOB	LDL	MR Egger	18	-0.0478371	0.159077	0.767502	1.535	0.953289	0.697936	1.30207	17.6937	0.342133	0.00054363	0.0141137	0.969751
APOB	LDL	Simple mode	18	0.100975	0.115327	0.393474	1.18042	1.10625	0.882439	1.38682
APOB	LDL	Weighted median	18	-0.0700359	0.0723063	0.332745	0.998234	0.93236	0.809162	1.07432
APOB	LDL	Weighted mode	18	-0.0359866	0.0786011	0.652866	0.979299	0.964653	0.826922	1.12532
HMGCR	LDL	Inverse variance weighted	3	0.117955	0.1372	0.389939	0.467927	1.12519	0.859884	1.47236	0.0706549	0.965289				NA
HMGCR	LDL	MR Egger	3	0.124476	0.693958	0.887011	0.967648	1.13255	0.290637	4.41334	0.0705631	0.790519	0.00042907	0.0447584	0.993897
HMGCR	LDL	Simple mode	3	0.14394	0.180077	0.50795	1.0159	1.15481	0.811386	1.6436
HMGCR	LDL	Weighted median	3	0.123621	0.141305	0.381653	0.915968	1.13159	0.857841	1.49269
HMGCR	LDL	Weighted mode	3	0.133953	0.157223	0.483963	0.829651	1.14334	0.840125	1.55599
NPC1L1	LDL	Inverse variance weighted	3	0.122391	0.205063	0.550611	0.550611	1.1302	0.756137	1.6893	0.214328	0.898378				NA
NPC1L1	LDL	MR Egger	3	-0.50439	1.58016	0.803298	1.20495	0.603874	0.0272828	13.3661	0.0542964	0.815749	-0.0262481	0.0656136	0.75774
NPC1L1	LDL	Simple mode	3	0.0375667	0.278489	0.905046	0.987323	1.03828	0.601534	1.79213
NPC1L1	LDL	Weighted median	3	0.106377	0.220384	0.629315	0.755178	1.11224	0.722112	1.71314
NPC1L1	LDL	Weighted mode	3	0.0491198	0.26021	0.867693	0.946574	1.05035	0.630721	1.74915
PCSK9	LDL	Inverse variance weighted	9	-0.118448	0.0714267	0.0972546	0.389019	0.888298	0.772252	1.02178	6.51045	0.590249				0.528
PCSK9	LDL	MR Egger	9	-0.0280219	0.116119	0.816222	1.0883	0.972367	0.77444	1.22088	5.5349	0.594977	0.00830673	0.00841019	0.356204
PCSK9	LDL	Simple mode	9	-0.0882047	0.151123	0.57553	0.863296	0.915573	0.680855	1.23121
PCSK9	LDL	Weighted median	9	-0.0611512	0.0903822	0.498669	0.664892	0.940681	0.787966	1.12299
PCSK9	LDL	Weighted mode	9	-0.0346177	0.0924738	0.71787	0.861445	0.965975	0.805843	1.15793
APOB	TG	Inverse variance weighted	8	-0.17627	0.116068	0.128843	0.220874	0.838392	0.667802	1.05256	4.55138	0.714522				0.737
APOB	TG	MR Egger	8	-0.329377	0.262765	0.256654	1.53992	0.719372	0.429816	1.20399	4.12956	0.659148	-0.0068507	0.0105482	0.540085
APOB	TG	Simple mode	8	-0.266793	0.233917	0.291574	1.74944	0.765831	0.484193	1.21129
APOB	TG	Weighted median	8	-0.118186	0.151597	0.435621	0.746779	0.888531	0.660132	1.19595
APOB	TG	Weighted mode	8	-0.138325	0.165648	0.431263	1.03503	0.870816	0.629396	1.20484
APOC3	TG	Inverse variance weighted	10	-0.0560395	0.0641715	0.382512	0.510016	0.945502	0.833755	1.07223	6.2318	0.716514				0.775
APOC3	TG	MR Egger	10	-0.0356815	0.123994	0.780839	1.33858	0.964948	0.756759	1.23041	6.19498	0.625402	0.0020098	0.0104742	0.852616
APOC3	TG	Simple mode	10	-0.0504535	0.114469	0.669784	0.803741	0.950798	0.759714	1.18994
APOC3	TG	Weighted median	10	-0.0635767	0.0828411	0.442812	0.664218	0.938402	0.797762	1.10384
APOC3	TG	Weighted mode	10	-0.0651648	0.0860218	0.468097	0.936193	0.936913	0.791546	1.10898
LPL	TG	Inverse variance weighted	22	-0.0859322	0.051754	0.0968345	0.581007	0.917656	0.829137	1.01563	16.3563	0.749311				0.768
LPL	TG	MR Egger	22	-0.0946218	0.0944539	0.328418	1.31367	0.909717	0.755972	1.09473	16.3442	0.695056	-0.0006562	0.00596682	0.913523
LPL	TG	Simple mode	22	-0.0631496	0.102548	0.544641	0.933671	0.938803	0.767863	1.1478
LPL	TG	Weighted median	22	-0.0552561	0.070349	0.432186	0.864373	0.946243	0.824366	1.08614
LPL	TG	Weighted mode	22	-0.0319657	0.0712279	0.658186	0.877582	0.96854	0.842339	1.11365

## Sheet: Table S6
Table S6. MR analysis of effect of lipid-lowering drugs on risk of lung cancer in ever-smokers.
Target	Lipid trait	Method	No. SNP	Beta	Se	P	FDR P	OR	95% LCI	95% UCI	Heterogeneity	Ph	Egger intercept	SE intercept	P intercept	MR-PRESSO P
APOB	ApoB	Inverse variance weighted	31	-0.215897	0.0689487	0.00174053	0.0104432	0.805818	0.703958	0.922417	40.9052	0.0884882				0.086
APOB	ApoB	MR Egger	31	-0.0516251	0.146116	0.726407	1.74338	0.949685	0.713187	1.26461	38.7453	0.106639	0.0135699	0.0106724	0.213657
APOB	ApoB	Simple mode	31	-0.379886	0.151022	0.0174759	0.104855	0.683939	0.508704	0.919538
APOB	ApoB	Weighted median	31	-0.29327	0.0871098	0.0007608	0.0091296	0.74582	0.62876	0.884675
APOB	ApoB	Weighted mode	31	-0.31905	0.0981905	0.00285124	0.0342149	0.726839	0.599594	0.881089
APOC3	ApoB	Inverse variance weighted	17	-0.192378	0.150114	0.200002	0.400004	0.824995	0.614712	1.10721	11.3339	0.78842				0.849
APOC3	ApoB	MR Egger	17	-0.306433	0.292029	0.310641	1.24257	0.736068	0.415277	1.30466	11.1266	0.74357	-0.0046884	0.0102969	0.655397
APOC3	ApoB	Simple mode	17	-0.276791	0.313203	0.389922	0.779844	0.758213	0.410381	1.40086
APOC3	ApoB	Weighted median	17	-0.165868	0.203714	0.415521	0.831041	0.847158	0.568276	1.2629
APOC3	ApoB	Weighted mode	17	-0.159096	0.209335	0.458303	1.09993	0.852914	0.565869	1.28557
HMGCR	ApoB	Inverse variance weighted	11	0.242422	0.19915	0.223496	0.383136	1.27433	0.862507	1.88279	6.57726	0.76466				0.834
HMGCR	ApoB	MR Egger	11	-0.127656	0.662526	0.851486	0.928894	0.880156	0.240218	3.22488	6.23424	0.716265	-0.0158711	0.027099	0.572487
HMGCR	ApoB	Simple mode	11	0.121186	0.386018	0.760019	1.01336	1.12883	0.529718	2.40556
HMGCR	ApoB	Weighted median	11	0.18989	0.244194	0.436792	0.748786	1.20912	0.749215	1.95133
HMGCR	ApoB	Weighted mode	11	0.171607	0.237833	0.487102	0.835031	1.18721	0.74487	1.89224
LPL	ApoB	Inverse variance weighted	9	0.417065	0.32207	0.195338	0.46881	1.5175	0.807193	2.85286	9.63323	0.291717				0.347
LPL	ApoB	MR Egger	9	1.02156	0.801492	0.243137	1.45882	2.77752	0.577317	13.3629	8.77595	0.269145	0.0159322	0.0192669	0.43556
LPL	ApoB	Simple mode	9	0.324549	0.543803	0.567135	0.972231	1.38341	0.476491	4.01647
LPL	ApoB	Weighted median	9	0.379361	0.379562	0.317567	0.9527	1.46135	0.694488	3.07499
LPL	ApoB	Weighted mode	9	0.335525	0.449477	0.476739	0.953479	1.39867	0.579581	3.37535
PCSK9	ApoB	Inverse variance weighted	19	-0.152598	0.131313	0.245195	0.367792	0.858474	0.663669	1.11046	18.5627	0.4192				0.416
PCSK9	ApoB	MR Egger	19	0.0396544	0.198553	0.844072	1.01289	1.04045	0.705034	1.53544	16.9347	0.458797	0.0113301	0.00887982	0.219135
PCSK9	ApoB	Simple mode	19	-0.0568379	0.318238	0.860245	0.938449	0.944747	0.506321	1.76281
PCSK9	ApoB	Weighted median	19	-0.0676428	0.16875	0.688533	0.82624	0.934594	0.671398	1.30097
PCSK9	ApoB	Weighted mode	19	-0.0194243	0.166291	0.908305	0.908305	0.980763	0.707969	1.35867
APOB	LDL	Inverse variance weighted	18	-0.1932	0.075082	0.0100767	0.0403069	0.824317	0.711514	0.955005	24.9437	0.0959758				0.103
APOB	LDL	MR Egger	18	-0.0350859	0.234516	0.882942	0.882942	0.965522	0.609731	1.52893	24.1759	0.0857334	0.0148466	0.0208261	0.486184
APOB	LDL	Simple mode	18	-0.433767	0.162914	0.0164071	0.196885	0.648063	0.470914	0.891853
APOB	LDL	Weighted median	18	-0.224288	0.0926265	0.0154598	0.0618392	0.799085	0.666419	0.95816
APOB	LDL	Weighted mode	18	-0.25893	0.107387	0.0274963	0.164978	0.771877	0.625373	0.952703
HMGCR	LDL	Inverse variance weighted	3	0.0711146	0.173229	0.681421	0.817705	1.0737	0.764592	1.50779	0.301132	0.860221				NA
HMGCR	LDL	MR Egger	3	0.307736	0.877654	0.785306	1.34624	1.36034	0.243542	7.5984	0.225497	0.634883	0.0155687	0.0566101	0.829143
HMGCR	LDL	Simple mode	3	0.0598545	0.267348	0.843638	1.01237	1.06168	0.628671	1.79294
HMGCR	LDL	Weighted median	3	0.0934325	0.177363	0.598341	0.897511	1.09794	0.775538	1.55436
HMGCR	LDL	Weighted mode	3	0.115262	0.184314	0.595582	0.79411	1.12217	0.781927	1.61046
NPC1L1	LDL	Inverse variance weighted	3	0.101247	0.26077	0.697823	0.761262	1.10655	0.663741	1.84477	0.368496	0.831729				NA
NPC1L1	LDL	MR Egger	3	0.888161	2.00806	0.734892	1.46978	2.43066	0.047471	124.457	0.212294	0.644975	0.0329528	0.0833774	0.760387
NPC1L1	LDL	Simple mode	3	0.140137	0.355003	0.731147	1.09672	1.15043	0.573688	2.30699
NPC1L1	LDL	Weighted median	3	0.0897978	0.296899	0.762307	0.831608	1.09395	0.611327	1.9576
NPC1L1	LDL	Weighted mode	3	0.0730328	0.342211	0.850783	0.928126	1.07577	0.550075	2.10384
PCSK9	LDL	Inverse variance weighted	9	-0.158111	0.10245	0.122759	0.368276	0.853755	0.698434	1.04362	10.3631	0.240457				0.241
PCSK9	LDL	MR Egger	9	0.104165	0.14518	0.496311	1.48893	1.10978	0.834947	1.47509	5.06129	0.652484	0.0243651	0.0105817	0.0547828
PCSK9	LDL	Simple mode	9	-0.199948	0.178452	0.295024	0.708059	0.818773	0.577115	1.16162
PCSK9	LDL	Weighted median	9	0.0168165	0.112261	0.880923	0.880923	1.01696	0.816103	1.26725
PCSK9	LDL	Weighted mode	9	-0.053821	0.11955	0.664519	0.797423	0.947602	0.749657	1.19781
APOB	TG	Inverse variance weighted	7	-0.485721	0.150603	0.00125898	0.0151078	0.615253	0.457992	0.826514	3.88897	0.691699				0.721
APOB	TG	MR Egger	7	-0.594506	0.340465	0.141219	1.69463	0.551835	0.283139	1.07552	3.76204	0.584159	-0.0051091	0.0143404	0.736177
APOB	TG	Simple mode	7	-0.74627	0.276754	0.0357416	0.142966	0.474132	0.275627	0.815599
APOB	TG	Weighted median	7	-0.492151	0.184937	0.00778662	0.0467197	0.61131	0.425442	0.878381
APOB	TG	Weighted mode	7	-0.491537	0.216439	0.0635783	0.254313	0.611685	0.400214	0.934898
APOC3	TG	Inverse variance weighted	10	-0.0933609	0.0998986	0.350017	0.466689	0.910865	0.748891	1.10787	13.5513	0.139205				0.214
APOC3	TG	MR Egger	10	-0.0446633	0.204112	0.832271	1.24841	0.956319	0.641002	1.42675	13.421	0.0981605	0.00479238	0.0171987	0.787582
APOC3	TG	Simple mode	10	-0.188122	0.165559	0.285188	0.855563	0.828513	0.598926	1.14611
APOC3	TG	Weighted median	10	-0.0863348	0.102332	0.398854	0.95725	0.917287	0.750582	1.12102
APOC3	TG	Weighted mode	10	-0.0964814	0.107254	0.391788	1.17536	0.908027	0.735871	1.12046
LPL	TG	Inverse variance weighted	22	-0.0282082	0.100631	0.779238	0.779238	0.972186	0.79816	1.18416	41.6927	0.00459808				0.124
LPL	TG	MR Egger	22	-0.0433741	0.21113	0.839306	1.11908	0.957553	0.633061	1.44837	41.6786	0.0030449	-0.0009876	0.0119983	0.935215
LPL	TG	Simple mode	22	0.0102626	0.194945	0.958513	0.958513	1.01032	0.689471	1.48046
LPL	TG	Weighted median	22	0.0440101	0.104733	0.674329	0.899105	1.04499	0.851066	1.28311
LPL	TG	Weighted mode	22	0.072133	0.125387	0.571212	0.856818	1.0748	0.840612	1.37423

## Sheet: Table S7
Table S7. MR analysis of effect of lipid-lowering drugs on risk of lung cancer in never-smokers.
Target	Lipid trait	Method	No. SNP	Beta	Se	P	FDR P	OR	95% LCI	95% UCI	Heterogeneity	Ph	Egger intercept	SE intercept	P intercept	MR-PRESSO P
APOB	ApoB	Inverse variance weighted	32	0.0263452	0.139299	0.849993	0.927265	1.0267	0.78139	1.34901	27.0514	0.669589				0.723
APOB	ApoB	MR Egger	32	0.124013	0.2991	0.681369	1.36274	1.13203	0.629882	2.0345	26.9152	0.627718	0.00804981	0.0218152	0.714719
APOB	ApoB	Simple mode	32	-0.00498078	0.27321	0.985572	0.985572	1.0912	0.758025	1.57081
APOB	ApoB	Weighted median	32	0.0075595	0.196232	0.96927	0.96927	0.995032	0.582473	1.6998
APOB	ApoB	Weighted mode	32	0.0872762	0.185875	0.641969	1.10052	1.00759	0.685878	1.4802
APOC3	ApoB	Inverse variance weighted	17	-0.551242	0.366298	0.13235	0.397049	1.14621	0.288501	4.55388	16.097	0.375635	0.0283195	0.0248339	0.27202	0.414
APOC3	ApoB	MR Egger	17	0.136462	0.703835	0.848869	1.01864	0.927706	0.359394	2.39469
APOC3	ApoB	Simple mode	17	0.032771	0.795829	0.967663	1.05563	1.03331	0.217174	4.9165
APOC3	ApoB	Weighted median	17	-0.0750402	0.483824	0.876744	1.05209	0.576234	0.281061	1.1814	17.4925	0.35444
APOC3	ApoB	Weighted mode	17	-0.0285033	0.553763	0.959586	0.959586	0.971899	0.328283	2.87736
HMGCR	ApoB	Inverse variance weighted	11	0.393029	0.641799	0.540283	0.720377	9.00344	1.12611	71.9837						0.122
HMGCR	ApoB	MR Egger	11	0.327275	2.24471	0.887294	0.967957	1.75822	0.55615	5.55849
HMGCR	ApoB	Simple mode	11	2.19761	1.06063	0.065067	0.780804	1.38718	0.0170371	112.946	18.7648	0.0272684	-0.0028117	0.0915249	0.976163
HMGCR	ApoB	Weighted median	11	0.309371	0.580736	0.594226	1.01867	1.48146	0.421095	5.21195	18.7668	0.0433266
HMGCR	ApoB	Weighted mode	11	0.564304	0.587256	0.359252	1.07776	1.36257	0.436541	4.25295
LPL	ApoB	Inverse variance weighted	10	-0.654445	0.642825	0.308641	0.617283	0.562164	0.110463	2.86095						0.774
LPL	ApoB	MR Egger	10	-2.05851	1.5991	0.233984	1.4039	0.127644	0.0055567	2.93212	5.05512	0.751669	-0.0380404	0.0396697	0.365675
LPL	ApoB	Simple mode	10	-0.714456	1.27591	0.589172	1.41401	0.489458	0.0401455	5.96753
LPL	ApoB	Weighted median	10	-0.575962	0.83016	0.48781	1.17074	0.51973	0.147433	1.83215	5.97466	0.742451
LPL	ApoB	Weighted mode	10	-0.487286	1.06602	0.658427	0.987641	0.614292	0.0760255	4.96352
PCSK9	ApoB	Inverse variance weighted	23	-0.615845	0.344846	0.0741229	0.444737	0.569564	0.18975	1.70964	30.4674	0.0829897	0.00276628	0.0227675	0.904449	0.135
PCSK9	ApoB	MR Egger	23	-0.562884	0.560799	0.326941	1.30776	0.540184	0.274791	1.06189	30.4888	0.107059
PCSK9	ApoB	Simple mode	23	0.303317	0.784797	0.702846	1.40569	0.637514	0.287023	1.416
PCSK9	ApoB	Weighted median	23	-0.426608	0.419067	0.30868	1.23472	1.35434	0.290868	6.30611
PCSK9	ApoB	Weighted mode	23	-0.450179	0.40715	0.280809	1.68486	0.652719	0.287084	1.48403
APOB	LDL	Inverse variance weighted	19	0.155036	0.145545	0.28678	0.688272	0.896298	0.374745	2.14372	6.82211	0.985738	-0.0247431	0.0393273	0.537609	0.987
APOB	LDL	MR Egger	19	-0.109482	0.444912	0.808569	1.07809	1.20632	0.773489	1.88135
APOB	LDL	Simple mode	19	0.282175	0.303382	0.364628	1.09388	1.1677	0.877892	1.55318	7.21795	0.988156
APOB	LDL	Weighted median	19	0.167816	0.197939	0.39654	1.18962	1.18272	0.802403	1.74329
APOB	LDL	Weighted mode	19	0.187574	0.226743	0.418927	1.00542	1.32601	0.731649	2.40321
HMGCR	LDL	Inverse variance weighted	3	0.266472	0.40747	0.513134	0.879658	1.48603	0.017388	127.001	1.28277	0.257385	0.00848521	0.145439	0.9629	NA
HMGCR	LDL	MR Egger	3	0.396109	2.26943	0.889992	0.889992	1.08432	0.408903	2.87538
HMGCR	LDL	Simple mode	3	-0.0779008	0.622972	0.911922	1.09431	1.30535	0.587329	2.90117	1.28713	0.525415
HMGCR	LDL	Weighted median	3	0.19389	0.434385	0.655341	0.983011	1.21396	0.518143	2.84421
HMGCR	LDL	Weighted mode	3	0.0809533	0.497567	0.885709	1.06285	0.925056	0.272825	3.13655
NPC1L1	LDL	Inverse variance weighted	3	0.0667105	0.618698	0.914135	0.914135	1.35252	0.279287	6.54996						NA
NPC1L1	LDL	MR Egger	3	-2.45291	4.76741	0.697483	1.19568	0.0860427	7.52683e-06	983.594	0.872227	0.350339	-0.10545	0.197836	0.68824
NPC1L1	LDL	Simple mode	3	0.243574	0.929985	0.817897	1.22685	1.22352	0.29927	5.0022
NPC1L1	LDL	Weighted median	3	0.201734	0.718441	0.778869	1.03849	1.06899	0.317926	3.59433	1.15633	0.560925
NPC1L1	LDL	Weighted mode	3	0.301972	0.80484	0.743568	0.991424	1.2758	0.206141	7.89591
PCSK9	LDL	Inverse variance weighted	11	-0.41462	0.198105	0.036355	0.43626	0.715698	0.365405	1.4018	8.52065	0.482644	0.006892	0.024084	0.78123	0.586
PCSK9	LDL	MR Egger	11	-0.334497	0.342986	0.354919	1.06476	0.660591	0.448026	0.974009	8.60254	0.570193
PCSK9	LDL	Simple mode	11	-0.158522	0.450418	0.732183	1.25517	0.779844	0.433981	1.40134
PCSK9	LDL	Weighted median	11	-0.312278	0.265267	0.239108	1.43465	0.731778	0.43509	1.23078
PCSK9	LDL	Weighted mode	11	-0.248661	0.299027	0.425064	0.850129	0.853404	0.352981	2.06328
APOB	TG	Inverse variance weighted	7	-0.117413	0.376731	0.755296	0.906356	0.889218	0.42494	1.86075	3.39499	0.757885				0.767
APOB	TG	MR Egger	7	0.280153	0.948441	0.779574	1.16936	1.32333	0.206224	8.49177	3.18636	0.67128	0.0162948	0.0356749	0.667003
APOB	TG	Simple mode	7	0.155078	0.718199	0.836199	1.11493	0.960339	0.3886	2.37326
APOB	TG	Weighted median	7	-0.0404685	0.461599	0.930139	1.0147	1.16775	0.285763	4.77191
APOB	TG	Weighted mode	7	0.0517083	0.572964	0.931028	1.01567	1.05307	0.342562	3.23723
APOC3	TG	Inverse variance weighted	8	0.160667	0.249728	0.519984	0.779976	1.29631	0.790255	2.12643						0.253
APOC3	TG	MR Egger	8	0.214086	0.494055	0.679924	1.63182	1.17429	0.719788	1.9158	10.9297	0.141713
APOC3	TG	Simple mode	8	0.348712	0.323018	0.316133	1.26453	1.23873	0.470357	3.26231	10.8995	0.091532	0.00551267	0.0427407	0.901589
APOC3	TG	Weighted median	8	0.169575	0.255473	0.506839	1.01368	1.41724	0.752462	2.66933
APOC3	TG	Weighted mode	8	0.259522	0.252511	0.338258	1.35303	1.1848	0.718096	1.95483
LPL	TG	Inverse variance weighted	23	-0.24956	0.151717	0.0999887	0.399955	0.779143	0.578726	1.04897	15.218	0.852714				0.859
LPL	TG	MR Egger	23	-0.510787	0.284163	0.0866497	1.0398	0.600023	0.343782	1.04725	14.036	0.868049	-0.019324	0.0177738	0.289264
LPL	TG	Simple mode	23	-0.379899	0.314479	0.239863	1.43918	0.692204	0.443359	1.08072
LPL	TG	Weighted median	23	-0.367168	0.205393	0.0738353	0.886024	0.692694	0.463134	1.03604
LPL	TG	Weighted mode	23	-0.367874	0.227297	0.119809	1.43771	0.683931	0.369252	1.26678

## Sheet: Table S8
Table S8. MR analysis of effect of lipid-lowering drugs on risk of lung squamous cell carcinoma.
Target	Lipid trait	Method	No. SNP	Beta	Se	P	FDR P	OR	95% LCI	95% UCI	Heterogeneity	Ph	Egger intercept	SE intercept	P intercept	MR-PRESSO P
APOB	ApoB	Inverse variance weighted	31	-0.144909	0.109445	0.18549	0.317983	0.865101	0.698081	1.07208	57.795	0.00168834				NA
APOB	ApoB	MR Egger	31	0.0821766	0.241826	0.736443	1.14558	1.08565	0.675838	1.74396	55.6682	0.00206864	0.0182036	0.0172943	0.301225
APOB	ApoB	Simple mode	31	-0.0599334	0.175065	0.734475	0.9793	0.941827	0.668271	1.32736
APOB	ApoB	Weighted median	31	-0.167946	0.11644	0.149206	0.447619	0.8454	0.672894	1.06213
APOB	ApoB	Weighted mode	31	-0.0988917	0.114011	0.392615	0.588922	0.905841	0.724442	1.13266
APOC3	ApoB	Inverse variance weighted	11	-0.593281	0.284481	0.0370255	0.148102	0.552512	0.316363	0.964932	7.14383	0.7118				1
APOC3	ApoB	MR Egger	11	-0.860875	0.599167	0.184617	1.29232	0.422792	0.130649	1.36819	6.88632	0.648954	-0.008676	0.017097	0.624036
APOC3	ApoB	Simple mode	11	-0.810784	0.577717	0.190771	0.763083	0.444509	0.143258	1.37925
APOC3	ApoB	Weighted median	11	-0.64815	0.376042	0.0847785	0.508671	0.523013	0.250276	1.09296
APOC3	ApoB	Weighted mode	11	-0.645707	0.408168	0.144739	0.434217	0.524292	0.235577	1.16684
HMGCR	ApoB	Inverse variance weighted	10	-0.0811699	0.254569	0.749839	0.899806	0.922037	0.559828	1.5186	1.44687	0.997522				0.353
HMGCR	ApoB	MR Egger	10	-0.539916	0.865874	0.550283	1.28399	0.582797	0.106775	3.181	1.13962	0.997203	-0.0198816	0.0358676	0.594522
HMGCR	ApoB	Simple mode	10	-0.0469566	0.427378	0.914922	0.914922	0.954129	0.412872	2.20495
HMGCR	ApoB	Weighted median	10	-0.13782	0.300241	0.64621	0.704957	0.871255	0.483699	1.56933
HMGCR	ApoB	Weighted mode	10	-0.131608	0.306859	0.678088	0.813705	0.876685	0.480441	1.59973
LPL	ApoB	Inverse variance weighted	10	-0.0534477	0.377424	0.887387	0.968058	0.947956	0.452395	1.98636	10.7182	0.295523				0.859
LPL	ApoB	MR Egger	10	0.995882	0.911451	0.306362	1.07227	2.70711	0.45359	16.1566	8.9505	0.346489	0.0285019	0.0226752	0.244224
LPL	ApoB	Simple mode	10	-0.334555	0.740435	0.66208	0.99312	0.715657	0.167661	3.05475
LPL	ApoB	Weighted median	10	-0.244993	0.466948	0.599814	0.719777	0.78271	0.31342	1.95468
LPL	ApoB	Weighted mode	10	-0.282501	0.622826	0.66087	0.88116	0.753896	0.222408	2.55547
PCSK9	ApoB	Inverse variance weighted	23	-0.336362	0.157903	0.033157	0.198942	0.714365	0.524216	0.973486	9.5037	0.990274				0.775
PCSK9	ApoB	MR Egger	23	-0.275275	0.245295	0.274437	1.2807	0.759363	0.469516	1.22814	9.3978	0.985723	0.0033017	0.0101458	0.748079
PCSK9	ApoB	Simple mode	23	-0.363163	0.330707	0.284017	0.68164	0.695473	0.363728	1.32979
PCSK9	ApoB	Weighted median	23	-0.195111	0.217352	0.369358	0.554037	0.822743	0.537342	1.25973
PCSK9	ApoB	Weighted mode	23	-0.267044	0.226128	0.250236	0.600566	0.765639	0.491519	1.19264
APOB	LDL	Inverse variance weighted	18	-0.151778	0.0881897	0.0852437	0.204585	0.859179	0.722795	1.0213	20.4001	0.254278				0.985
APOB	LDL	MR Egger	18	-0.239621	0.274233	0.395161	1.10645	0.786926	0.459729	1.347	20.2543	0.208984	-0.0083866	0.0247124	0.738746
APOB	LDL	Simple mode	18	-0.182176	0.17998	0.325633	0.651265	0.833455	0.585706	1.186
APOB	LDL	Weighted median	18	-0.182314	0.11421	0.11042	0.441679	0.83334	0.6662	1.04241
APOB	LDL	Weighted mode	18	-0.208706	0.118456	0.0960577	1.15269	0.811633	0.64347	1.02374
HMGCR	LDL	Inverse variance weighted	3	-0.127207	0.21992	0.562978	0.750637	0.880551	0.572209	1.35505	0.0797939	0.960888				0.925
HMGCR	LDL	MR Egger	3	-0.165292	1.10654	0.905601	1.26784	0.847646	0.0968976	7.41509	0.0785606	0.779258	-0.0025029	0.07127	0.977652
HMGCR	LDL	Simple mode	3	-0.0847364	0.309617	0.810003	0.972004	0.918754	0.500781	1.68559
HMGCR	LDL	Weighted median	3	-0.121353	0.230496	0.59855	0.798067	0.885721	0.563761	1.39155
HMGCR	LDL	Weighted mode	3	-0.108611	0.256004	0.712659	0.777446	0.89708	0.543145	1.48165
NPC1L1	LDL	Inverse variance weighted	3	-0.0174312	0.32854	0.957687	0.957687	0.98272	0.516144	1.87107	0.47799	0.787419				0.077
NPC1L1	LDL	MR Egger	3	0.13893	2.5344	0.965137	1.12599	1.14904	0.00799853	165.068	0.474119	0.491098	0.00655144	0.105294	0.96044
NPC1L1	LDL	Simple mode	3	0.0908214	0.446426	0.857611	0.935576	1.09507	0.456497	2.62693
NPC1L1	LDL	Weighted median	3	0.0747723	0.385502	0.846206	0.846206	1.07764	0.506206	2.29413
NPC1L1	LDL	Weighted mode	3	0.0908214	0.432125	0.852999	0.852999	1.09507	0.469474	2.55432
PCSK9	LDL	Inverse variance weighted	11	-0.294351	0.106284	0.00561448	0.0673738	0.745015	0.604915	0.917562	4.19007	0.938365				0.001
PCSK9	LDL	MR Egger	11	-0.103533	0.18	0.579259	1.15852	0.901646	0.633603	1.28308	2.4647	0.981818	0.0168958	0.0128629	0.221501
PCSK9	LDL	Simple mode	11	-0.302496	0.205097	0.171016	1.0261	0.738972	0.494363	1.10461
PCSK9	LDL	Weighted median	11	-0.25313	0.132922	0.056865	0.68238	0.776367	0.598303	1.00742
PCSK9	LDL	Weighted mode	11	-0.216314	0.136566	0.144287	0.577149	0.805482	0.616323	1.0527
APOB	TG	Inverse variance weighted	6	-0.184232	0.248175	0.457876	0.686814	0.831742	0.511373	1.35282	6.94434	0.224813				NA
APOB	TG	MR Egger	6	-0.306959	0.659375	0.665768	1.16509	0.735681	0.202031	2.67893	6.87217	0.1428	-0.0052628	0.0256786	0.84762
APOB	TG	Simple mode	6	-0.253916	0.414375	0.566825	0.971701	0.775757	0.344352	1.74763
APOB	TG	Weighted median	6	-0.261892	0.256662	0.307549	0.527227	0.769594	0.465357	1.27273
APOB	TG	Weighted mode	6	-0.253916	0.269829	0.389897	0.668394	0.775757	0.457134	1.31646
APOC3	TG	Inverse variance weighted	8	-0.160604	0.112401	0.153046	0.306092	0.851629	0.68324	1.06152	3.40395	0.845292				0.268
APOC3	TG	MR Egger	8	0.018979	0.222458	0.934787	1.18973	1.01916	0.658995	1.57617	2.52886	0.865223	0.0176382	0.0188551	0.385655
APOC3	TG	Simple mode	8	-0.411956	0.227216	0.112708	1.3525	0.662354	0.424307	1.03395
APOC3	TG	Weighted median	8	-0.154855	0.132079	0.241018	0.482035	0.856539	0.66118	1.10962
APOC3	TG	Weighted mode	8	-0.140875	0.149865	0.378508	0.757016	0.868598	0.647517	1.16516
LPL	TG	Inverse variance weighted	22	-0.178518	0.102648	0.0820136	0.246041	0.836509	0.684061	1.02293	33.1418	0.0446679				0.322
LPL	TG	MR Egger	22	-0.272507	0.193006	0.173346	2.42684	0.761468	0.521629	1.11158	32.5958	0.0373486	-0.0070274	0.0121414	0.56919
LPL	TG	Simple mode	22	-0.210156	0.167959	0.224611	0.673833	0.810458	0.583124	1.12642
LPL	TG	Weighted median	22	-0.154861	0.111637	0.165388	0.396932	0.856535	0.688204	1.06604
LPL	TG	Weighted mode	22	-0.184221	0.118886	0.136187	0.817123	0.831752	0.658864	1.05001

## Sheet: Table S9
Table S9. MR analysis of effect of lipid-lowering drugs on risk of lung adenocarcinoma.
Target	Lipid trait	Method	No. SNP	Beta	Se	P	FDR P	OR	95% LCI	95% UCI	Q	Q_pval	egger_intercept	se	P intercept	MR-PRESSO P
APOB	ApoB	Inverse variance weighted	27	-0.14864	0.0934647	0.111759	0.670555	0.861879	0.717609	1.03515	34.2279	0.129382				0.161
APOB	ApoB	MR Egger	27	0.0277349	0.179045	0.878141	1.11763	1.02812	0.723833	1.46033	32.5018	0.144	0.0140427	0.0121871	0.260117
APOB	ApoB	Simple mode	27	-0.130559	0.162953	0.430272	1.03265	0.877605	0.637663	1.20783
APOB	ApoB	Weighted median	27	-0.149513	0.112531	0.18397	0.735882	0.861128	0.690683	1.07363
APOB	ApoB	Weighted mode	27	-0.0870842	0.110985	0.439749	1.0554	0.9166	0.737408	1.13934
APOC3	ApoB	Inverse variance weighted	14	-0.513165	0.174262	0.00323171	0.0387805	0.598598	0.425403	0.842306	9.88257	0.703508				0.756
APOC3	ApoB	MR Egger	14	-0.169043	0.339131	0.627171	2.1951	0.844473	0.434422	1.64157	8.4835	0.746298	0.0147286	0.0124521	0.259785
APOC3	ApoB	Simple mode	14	-0.529317	0.323506	0.125768	1.50922	0.589007	0.312425	1.11044
APOC3	ApoB	Weighted median	14	-0.38022	0.237525	0.10943	1.31316	0.683711	0.429228	1.08907
APOC3	ApoB	Weighted mode	14	-0.416289	0.237188	0.102763	1.23316	0.65949	0.414295	1.0498
HMGCR	ApoB	Inverse variance weighted	11	0.273778	0.217498	0.208116	0.499479	1.31492	0.858543	2.0139	7.64948	0.663033				0.742
HMGCR	ApoB	MR Egger	11	0.597101	0.722618	0.429992	3.00995	1.81684	0.440771	7.48898	7.42934	0.592512	0.0138191	0.0294532	0.650092
HMGCR	ApoB	Simple mode	11	0.211506	0.418253	0.624034	0.832046	1.23554	0.544291	2.80466
HMGCR	ApoB	Weighted median	11	0.210242	0.258813	0.4166	0.714172	1.23398	0.743021	2.04933
HMGCR	ApoB	Weighted mode	11	0.225394	0.264141	0.41346	1.65384	1.25282	0.746528	2.10246
LPL	ApoB	Inverse variance weighted	10	-0.0736256	0.294582	0.80264	0.80264	0.929019	0.52152	1.65493	6.91366	0.646109				0.64
LPL	ApoB	MR Egger	10	-0.321266	0.729154	0.671165	1.34233	0.72523	0.173703	3.02792	6.77581	0.561003	-0.0067722	0.0182403	0.720072
LPL	ApoB	Simple mode	10	-0.794368	0.651902	0.253996	1.52398	0.451867	0.125921	1.62151
LPL	ApoB	Weighted median	10	-0.00277283	0.397551	0.994435	1.08484	0.997231	0.457502	2.17369
LPL	ApoB	Weighted mode	10	0.458324	0.541817	0.419528	1.25859	1.58142	0.546819	4.57353
PCSK9	ApoB	Inverse variance weighted	22	-0.201342	0.161566	0.212696	0.425393	0.817633	0.595704	1.12224	28.7471	0.120208				0.139
PCSK9	ApoB	MR Egger	22	-0.0504918	0.248466	0.841021	1.17743	0.950762	0.584216	1.54728	27.8466	0.113081	0.00840339	0.0104493	0.430734
PCSK9	ApoB	Simple mode	22	-0.321198	0.40771	0.43961	0.87922	0.725279	0.326178	1.61271
PCSK9	ApoB	Weighted median	22	-0.0258863	0.194528	0.894136	1.19218	0.974446	0.665537	1.42673
PCSK9	ApoB	Weighted mode	22	0.0050497	0.187384	0.978755	0.978755	1.00506	0.696127	1.4511
APOB	LDL	Inverse variance weighted	15	-0.100653	0.0872116	0.248449	0.425913	0.904247	0.762168	1.07281	18.3285	0.192228				0.227
APOB	LDL	MR Egger	15	-0.0824786	0.252654	0.749281	1.16555	0.920831	0.561198	1.51093	18.3201	0.145739	0.00179223	0.0232624	0.939762
APOB	LDL	Simple mode	15	-0.0940599	0.159372	0.564469	0.846704	0.910228	0.666024	1.24397
APOB	LDL	Weighted median	15	-0.109668	0.0982264	0.264215	0.792646	0.896131	0.739196	1.08638
APOB	LDL	Weighted mode	15	-0.0777363	0.098359	0.442516	0.885032	0.925208	0.762983	1.12193
HMGCR	LDL	Inverse variance weighted	3	0.19807	0.189515	0.295958	0.443938	1.21905	0.840818	1.76742	0.107506	0.947666				NA
HMGCR	LDL	MR Egger	3	-0.00294369	0.948603	0.998024	1.16436	0.997061	0.15533	6.40013	0.0607353	0.805337	-0.013197	0.0610223	0.86441
HMGCR	LDL	Simple mode	3	0.276231	0.27091	0.415164	1.24549	1.31815	0.775108	2.24166
HMGCR	LDL	Weighted median	3	0.194147	0.197489	0.325571	0.78137	1.21427	0.824538	1.78823
HMGCR	LDL	Weighted mode	3	0.164301	0.224926	0.541083	0.811625	1.17857	0.758393	1.83154
NPC1L1	LDL	Inverse variance weighted	3	-0.194937	0.283743	0.492071	0.590485	0.822887	0.47186	1.43505	1.02602	0.598692				NA
NPC1L1	LDL	MR Egger	3	1.66122	2.18438	0.586079	2.73504	5.26571	0.0727903	380.925	0.291569	0.589217	0.0776613	0.0906201	0.548927
NPC1L1	LDL	Simple mode	3	0.0631813	0.440277	0.899046	0.980778	1.06522	0.449436	2.5247
NPC1L1	LDL	Weighted median	3	-0.153636	0.33294	0.644474	0.966711	0.857584	0.446553	1.64695
NPC1L1	LDL	Weighted mode	3	0.0201305	0.421402	0.966241	1.05408	1.02033	0.446722	2.33049
PCSK9	LDL	Inverse variance weighted	10	-0.116946	0.124528	0.347672	0.463562	0.889634	0.696965	1.13556	16.5385	0.0564523				0.078
PCSK9	LDL	MR Egger	10	0.0940917	0.204924	0.658342	1.53613	1.09866	0.735239	1.64172	13.753	0.0884339	0.019186	0.0150726	0.238794
PCSK9	LDL	Simple mode	10	-0.0244358	0.255805	0.925991	0.925991	0.97586	0.591074	1.61114
PCSK9	LDL	Weighted median	10	0.000653	0.121574	0.995715	0.995715	1.00065	0.788492	1.2699
PCSK9	LDL	Weighted mode	10	0.0639144	0.141421	0.662004	0.882672	1.066	0.807938	1.40649
APOB	TG	Inverse variance weighted	7	-0.235216	0.164464	0.152659	0.457977	0.7904	0.572602	1.09104	0.938588	0.987834				0.987
APOB	TG	MR Egger	7	-0.153311	0.372142	0.697429	1.2205	0.857863	0.413661	1.77906	0.87839	0.971766	0.00383737	0.0156402	0.815936
APOB	TG	Simple mode	7	-0.180347	0.264077	0.520133	0.891657	0.834981	0.497611	1.40108
APOB	TG	Weighted median	7	-0.166809	0.194479	0.391046	0.782093	0.846361	0.578111	1.23908
APOB	TG	Weighted mode	7	-0.171706	0.220183	0.465129	0.797363	0.842227	0.547023	1.29674
APOC3	TG	Inverse variance weighted	9	-0.13758	0.0930385	0.139208	0.556831	0.871464	0.726196	1.04579	8.68321	0.369721				0.454
APOC3	TG	MR Egger	9	-0.0992854	0.206228	0.644892	1.8057	0.905484	0.604416	1.35652	8.62793	0.280484	0.00401663	0.0189669	0.838319
APOC3	TG	Simple mode	9	-0.178552	0.162996	0.305205	1.22082	0.836481	0.60773	1.15133
APOC3	TG	Weighted median	9	-0.152366	0.111425	0.171493	1.02896	0.858674	0.69021	1.06826
APOC3	TG	Weighted mode	9	-0.153574	0.116682	0.224572	1.34743	0.857637	0.682311	1.07802
LPL	TG	Inverse variance weighted	22	-0.0467286	0.0769586	0.543724	0.593153	0.954346	0.820725	1.10972	25.548	0.224208				0.231
LPL	TG	MR Egger	22	-0.126711	0.150449	0.409622	5.73471	0.880988	0.656002	1.18314	25.0632	0.199024	-0.0060771	0.00976989	0.540954
LPL	TG	Simple mode	22	0.0336451	0.171333	0.846207	1.01545	1.03422	0.739214	1.44695
LPL	TG	Weighted median	22	-0.00252462	0.103488	0.980537	1.17664	0.997479	0.814353	1.22178
LPL	TG	Weighted mode	22	0.0065549	0.122036	0.957672	1.14921	1.00658	0.792443	1.27857

[truncated: 8 more sheets: Table S10, Table S11 , Table S12 , Table S13 , Table S14 , Table S15, Table S16, Table S17]
